# Supplementary material for: Fake leadership influence on organizational destruction in Higher Education Institutions (HEIs)
Source: PLoS One. 2025 Apr 23;20(4):e0321194. doi: 10.1371/journal.pone.0321194 (PMC12017485; doi:10.1371/journal.pone.0321194)
Supplement: S2 File — (XLSX) [file pone.0321194.s002.xlsx]

## Sheet: FL Uni
FL	ODestr	JPer	OTrust
#NULL!	2.25	3	3.66667
3.85	4.125	1	1.33333
2.3	2.5	2.5	3
3.35	4.5	1.5	1
5	4.875	1	1
4.95	5	1	1
#NULL!	3.875	3	3.33333
2.7	2.875	3	2.33333
4.5	4.75	1.5	2.33333
3.3	2.75	4	2.33333
2.8	3.375	2	2
3	3	3	3
3	3	3	3
3	4	2	2
2.35	2.875	4.5	2
2.1	#NULL!	4	3.33333
3.7	1.125	5	5
2.45	2	4	3.66667
1	4	2	2
2.85	3.375	3	2.33333
2.3	2.375	3	4
3.6	3.25	3	2.66667
2.35	3	4	3.33333
2.4	3.25	2.5	2.33333
2.55	3.25	5	3.66667
1.75	3	2.5	3
1.15	1.875	5	4
1	3	3	3
1.85	4.375	1.5	2
4	2.875	3	2
2.5	2.375	3.5	4
2.95	3	3	3
2.6	3.625	3	2.33333
2.3	3.875	3	2.66667
1.8	3.125	2.5	3.33333
4.2	4	3	2
1.7	1.75	4.5	4.66667
2.25	2.625	4	2.66667
2.7	2.5	3.5	3.33333
1	2	4.5	3.33333
2.75	3.375	2	2.66667
#NULL!	2.375	4	3
3.1	3.75	2	2.33333
3	3	3	3
3	3	3	3
3.25	3.5	3	3
#NULL!	3.625	4.5	2
1.95	2.375	2.5	4.33333
2.65	3	2	3.33333
2	3	3	3
2.3	3.375	2	3
3.95	2.5	3	3.66667
4.15	4.125	2	1.33333
2.7	2.25	2	3.33333
1	1	5	5
2.1	4.375	1.5	1.66667
2.4	3.5	5	4.66667
2.4	2	4.5	3
2.4	3.75	3.5	2.66667
3.05	3	2	3
3.25	3.125	2	3
3.7	4.625	1.5	1.33333
3.55	3	3.5	2
2.9	3.125	3.5	3.66667
1	1	5	5
3.6	3.625	2	2.33333
3.8	3.625	2	2
3.15	3.25	3	2.33333
2.8	3	3	3
1.25	2	5	4.33333
4.05	4.25	1.5	2
2.3	2.625	3	3
2.65	2.75	2	2.66667
3.05	3	3.5	2
2.95	3	3	3
1.3	5	4.5	4
4.4	3.75	2	1.66667
1.5	2	4.5	3.66667
3.65	3.5	2	2.66667
3	4.5	#NULL!	2
1	1	5	5
2.15	3	3	3.33333
4.65	4.875	3	1.33333
3.35	3.5	2.5	2.33333
3	3	3	3
2.7	3	4.5	3.66667
2.95	3	3	3.33333
2.9	3.125	4	4
1.95	3	3	3
4.95	5	1	1
3.5	3.5	2	2.66667
2.55	2.5	3	3.66667
3	3	3	3
4.55	4.5	1.5	1.33333
3	3	3	3
3.25	2.875	2	3
2.35	2.125	4.5	3
2.95	3.125	3.5	2.66667
3.15	3.75	2.5	1.66667
3.6	4	1	2.33333
3.1	3.375	3	2.66667
2.3	3.375	3	2
2.85	3.125	3	3.33333
2.45	3.125	3	3
2.9	3.25	2.5	2.66667
3.6	3.75	1.5	2.33333
3.1	2.5	3	3.66667
1.5	2.75	3	3.33333
3	3	3	3
2.5	2.875	3.5	2.66667
4.25	4.25	1.5	1.33333
2	2.375	4	3.66667
4	#NULL!	2	2
3.85	3.5	1.5	1.66667
3.45	3.875	2	2.66667
4.4	3.25	2.5	3
4.8	3.875	2.5	1.66667
4.35	4.5	3	1
4.05	4.25	1	2
4.6	4.375	1.5	2.33333
4.55	4.625	1	1
4.25	4.5	1	1
5	4.25	1	1.33333
5	5	1	1
4.7	4.5	1.5	1
4.95	4.5	1.5	1
3.65	5	2.5	1.66667
5	5	1	1
3.9	3.875	1.5	1.66667
5	4.75	1	1
3.75	4.75	1.5	1.33333
5	4.5	1.5	1
4.6	5	1	1
2.2	3.125	2	4
4.4	4.75	1	2
3.05	3.75	5	2.33333
2	3	3	3.33333
3.95	4.25	1.5	2
3.95	4.25	1.5	2
3.45	1.625	5	4.33333
3.05	4.25	3	2.33333
4.2	4.375	4	1.66667
3.25	3.375	3.5	2.33333
2	3.5	4.5	3
3.45	3.625	2	2
3.2	3.125	2	3.33333
3.55	3.625	2.5	2.66667
3.55	3.5	3	2.33333
3.7	3.375	2.5	3
3.5	3.75	2.5	2
3.6	3.625	2.5	2.66667
3.8	3.75	2.5	3
3.55	3.625	2	2.66667
3.65	3.875	2.5	2.33333
3.45	3.625	2.5	2.66667
3.6	3.375	2.5	3
3.6	3.375	3	2.33333
3.55	3.75	2	2.33333
3.65	3.375	2.5	2
3.45	3.375	2.5	2.66667
3.75	3.75	2.5	2.66667
3.4	3.375	2.5	2.66667
3.75	3.5	3	3
1.7	1.625	5	4.66667
1.75	1.625	5	4.33333
1.7	1.625	5	4.66667
1.6	1.5	4	5
1.6	1.5	4.5	4.33333
1.7	1.375	5	4.66667
1.55	1.875	4.5	4.66667
1.65	1.75	5	4
1.6	1.75	4.5	4.66667
1.55	1.5	5	4.66667
1.45	1.75	4.5	4.33333
1.55	1.75	5	4
1.5	1.625	4.5	4.66667
1.6	1.5	4.5	4.66667
1.5	1.75	4	4.33333
1.7	1.375	4.5	4.33333
1.45	1.75	5	4.33333
1.45	1.5	4	4.33333
4.55	4.75	1	1.33333
4.45	4.25	1.5	1.66667
4.25	4.5	2	1.66667
4.5	4.625	2	1.33333
4.4	4.625	2	1.66667
4.45	4.5	1	1.66667
4.4	4.625	1	1.66667
4.7	4.375	2	1.33333
4.3	4.375	1	1.33333
4.45	4.375	2	1.66667
4.5	4.625	1.5	1
4.35	4.375	1.5	1.33333
4.6	4.875	1.5	1.33333
4.4	4.375	1	1.66667
4.4	4.5	1	1.33333
4.5	4.5	1.5	2
4.45	4.5	2	1.33333
4.25	4.625	1	1.33333
4.5	4.5	1.5	1.33333
4.45	4.5	1	2
4.3	4.25	1	1.66667
4.6	4.625	1	1.66667
4.55	4.375	1.5	1.33333
4.35	4.25	1.5	1.33333
4.5	4.75	2	2
4.3	4.5	2	1.33333
4.5	4.75	2	1.66667
4.45	4.625	1.5	2
4.55	4.75	2	1.66667
4.3	4.5	1.5	1.66667
3.1	3.25	2	1
1.15	3.625	2	3
2.4	2.75	3	3.66667
3.9	4	2	2
3	3	3	3
2.65	3.5	3	3.66667
3.7	4.375	1.5	1.66667
3	3	3	3
2.5	3.75	3	2
1.1	1.125	5	5
3.6	4	2	1.33333
2.8	3	3.5	3.33333
3.55	3.875	3	3.66667
2.6	2.5	3.5	3.66667
2.65	2.375	3	3.66667
5	5	1	1
1.5	1.25	4	4.66667
1.9	1.5	3.5	3.66667
5	3.875	2	3.66667
2.05	1.25	5	4.33333
3.65	2.875	2.5	2.66667
1.1	1.25	5	4.66667
3.4	3.5	3	2.66667
1.4	2.25	4	4.66667
1.35	2.625	4	4.66667
1.5	2	4.5	4
1.85	2	4	4
3.05	4.25	1.5	2.33333
1.7	1.25	4.5	5
3.35	3.75	1.5	2.33333
2.45	4.5	1	1
1.25	2.25	4	4.33333
2.95	4.375	1	1.66667
4.3	4.375	1.5	2.33333
3.95	3.875	2	1.66667
3.3	3.875	3	2
3.25	3.625	2	2.33333
1.6	1.5	5	5
2.7	2.75	4	3.66667
1.75	1	5	5
2.8	3.625	2	3
3.45	3.75	2.5	2.33333
2.95	2.5	3	2.66667
3.8	3.875	2	2
2.35	3	2	3
3.5	3.25	2.5	3
3.15	3.5	2	2.33333
3.55	3.75	3	2.33333
2	4	2.5	2
2.65	2.625	3	2
2.8	3.75	2.5	3.33333
1.2	1.5	5	4.66667
#NULL!	3.75	1.5	2
2.35	3.375	3	2.66667
3.3	3.75	2.5	2
#NULL!	5	1	1
1.7	3.75	2.5	2.33333
3.45	3.25	2.5	3.33333
2.5	2	4	4.33333
4.25	4.875	2.5	1.66667
3.1	3.25	2.5	1.66667
2.1	2.375	3.5	3.66667
1.75	3	4.5	3.33333
2.6	3.25	3	3.33333
3.35	3	3	3
4.4	1.5	4.5	4.33333
3	4	2	2
3.4	3.5	2	1.33333
1.1	3	4.5	5
4.15	3.875	2.5	2
3	4.375	2	2.33333
1.1	4.375	5	4.66667
1.9	3.625	4	4.33333
1.8	1.875	4	5
3.5	3.75	2	2.33333
2.65	5	1	1
2.25	2	4	3.66667
2.8	2.625	3.5	2.33333
3.5	4.125	2	2
1.8	#NULL!	4	4
2.05	1.25	5	5
1	1.75	5	4
4.2	3.375	2	2
2.15	3.125	2.5	1.66667
1	1	5	5
2.9	3	3	3.66667
2.8	3.25	3	2
4.45	3.625	1.5	1.66667
3.05	3.375	2	2
#NULL!	3	3	2.66667
3.15	3.625	2.5	2.33333
3.4	3.875	2	2.66667
3.55	4.25	2.5	2.66667
3.2	3.125	3.5	2.33333
2.95	3.25	2.5	3
3	3	3	3
2.5	3	3	2.66667
3.6	3.625	2	2
2.75	3	4.5	2.33333
2.6	2	3	4.33333
4.2	4.125	1	1
4.75	4.625	1.5	2
5	5	1	1
5	4.875	1.5	1.33333
4.6	4.875	2	1
3.7	3.375	3.5	2.33333
4.85	4.875	1	1
4.8	4.625	1.5	2
5	5	1.5	2.33333
4.5	4	2	1.66667
4.65	4.75	1.5	1
3.8	3.75	3	2.66667
4.7	4.875	1	1
4.75	4.875	2	1.33333
3.5	4.5	2	4
5	5	1	1
4.95	4.875	1	1
3.7	5	2.5	3
4.2	5	3	2.33333
4	4	1	2.66667
5	4.75	1	1
4.4	4.875	1.5	1
4.9	5	1	1.33333
3.05	3.625	2.5	2.33333
3.5	2.875	3	3
1.1	1.375	3	5
3.5	#NULL!	2	1.33333
2	4	3.5	2.33333
2.15	1.25	5	4.66667
1.25	1.125	5	4.66667
2	2.5	4	3
2	3.125	3.5	2.33333
3.1	#NULL!	3.5	4.33333
1.45	1	5	5
4.3	3.625	3.5	3.33333
1.5	2.875	3.5	3.33333
3.5	3.25	4.5	2.66667
1	1	5	5
1.4	2.5	4	3.66667
1	1.125	3	5
1.45	2.25	4.5	3.33333
3.15	3.125	2	1.66667
3.25	3.75	4.5	1.66667
1.7	1.375	4	4
1.6	3	4	3.66667
3.8	4	1.5	1
1	1.5	4.5	5
3.5	3.625	4	4
1.75	3.125	3	3
1.85	1.75	4	5
2.05	2.25	4	3.66667
4.7	4.75	1	1
3.85	4.25	2	1
2.5	2	3.5	3.33333
1.95	3.25	3.5	2.66667
3.15	3.625	4.5	2.33333
2.05	3.125	5	3.66667
1.2	1.5	4	4.33333
3.15	3.125	3	2.66667
1.55	1.75	4	2.33333
1.35	2.625	2.5	4.33333
1	1	5	5
1.35	2	4	4
4.15	3.125	4.5	3
4.05	4	3	3
3.2	3.625	1.5	2.66667
3.05	3	4.5	2.66667
1	1.375	5	5
1.55	3	3.5	4.66667
2.25	2.875	4.5	2.66667
1.9	2	4	4
1	1	5	5
3.05	3.75	2	3
1.5	2	4.5	4
2.3	2.5	4	3.33333
1.7	1	5	5
2.25	3	4	4.66667
3	4.375	1.5	1.66667
1.3	2.125	4.5	2.66667
1	1.375	2	3
2.2	3.375	4	2.33333
3.2	3.25	3.5	3.66667
3	3	3	3
2.8	3	3.5	3.66667
1.15	2	4.5	5
2.85	3.25	3.5	3.33333
3.35	3.375	4	1
3.6	3.875	1	2.33333
3.25	2.75	4	1.66667
3.5	4.5	1.5	1.66667
4	4	3	2
2.3	2.125	4.5	3.33333
3.35	4	2	1.66667
1.45	2.375	4	3.66667
2.35	2.75	4.5	4
1	2.125	4	4
1.9	2.5	3.5	2.33333
2.05	3	3	3
1.7	3.125	2.5	3.33333
1.9	2.25	3	3.33333
1.8	2.375	4	2
1.3	2.25	4	3.66667
1.3	1.625	4.5	4
1.05	1.125	5	4.33333
2.95	1	4	3.33333
3	1	5	5
1.05	1	5	5
2	3.5	2	2
2.35	2.75	4.5	4
2.2	1	5	5
3.05	2.625	4	3.66667
3.4	3.875	3	2.66667
1.25	2.5	3.5	3
1.2	2.375	5	5
2.35	3.625	1	4
1.85	2.875	2.5	2.66667
1.9	1.125	5	5
2.55	4.125	2	1.66667
2.05	4	4.5	3.66667
1.35	1.25	4.5	3.66667
1.1	2.25	4	3.66667
#NULL!	3.25	2.5	3.66667
1.6	1.125	5	4
1.25	1	4	4.66667
5	3.75	2.5	2.66667
2.55	3.25	3	1.66667
1.45	3.125	4	3
1.55	1.125	5	5
2.85	2.25	3.5	3.66667
3	2.875	3	3.33333
2.1	1.75	4	3.66667
3.8	3.125	4	3
1	1.125	5	5
1.4	2.75	3.5	2.66667
4.3	4.375	1.5	1.33333
4.45	2.625	4	4
1.4	2.125	4	4
1.65	1.625	3.5	3.33333
1.3	2	5	4
3.7	2.375	2	1.66667
5	4	2	2
1.35	2.75	1.5	2.33333
3.6	3.125	4.5	2.66667
1.2	1.25	5	5
2	3	5	5
2.7	2.375	3	4
2	2	4.5	3.66667
2.6	3.5	2	2.33333
1.1	1	5	5
2.7	4	3.5	3.33333
1.55	1.875	5	4
1	1.125	5	5
1.95	2	4	4
1	1	3.5	4.66667
3	3	3	3
3.1	3.5	3.5	2.33333
2.65	3	3	2.66667
1.65	3	4	4
1	1.125	5	4
2	1	5	5
3.55	2	4	4
3.7	#NULL!	2	2
3.3	3.125	3	3
1.55	1.625	5	4.66667
1.2	1.5	5	4.66667
2	2.125	5	5
3.5	3.75	1.5	1
1.15	1	5	4.33333
1.6	1.5	4	2.66667
2.9	4.625	4	2.66667
3.25	4.25	2.5	4
1.3	1.75	3	2
4	4	3.5	2
1	2	4	4
2.9	2.25	2.5	3
3.85	4.125	3	2
3.55	3.875	3	2
4.65	5	2.5	1
4.35	3.125	3	2
3.6	3.125	3	2.66667
4.1	4.75	1	1
5	5	1	1
3.6	4	2.5	3
4.85	5	2.5	2
4.6	3.875	1	1.66667
5	5	1	1.33333
4.85	4.875	1	1
4.6	4.875	3	1
3.45	3.5	3.5	2.66667
4.05	4.25	2	3.66667
4.35	4.375	2.5	1
4.85	4.875	1	1
4.95	5	1	1
4.9	4.375	1.5	1
5	5	1	1
5	5	2	1
4.5	3.375	2	1
4.9	5	1	1
3.95	4.5	1.5	2
4.55	4.375	3.5	1.33333
3.45	4.5	3	2.66667
4.25	4.125	2	1
4.15	4.875	1.5	1.33333
4.15	4.875	1	1.33333
4.35	4.5	2	1.33333
4.4	4.75	3	1
3.7	4.125	3	1.66667
4.95	4.625	2	1.33333
4.8	4.625	1.5	1.33333
3.95	4.875	1.5	2
3.45	3.125	2.5	2
3.65	3	2.5	3
5	4.375	1	2.33333
4.9	4.5	1.5	1
4.95	4.5	1	1.33333
4.05	3.375	4	2.33333
4.35	4.5	2	1.33333
4.9	4.5	1.5	1
3.85	2.875	4.5	3.66667
